# Supplementary material for: Combinatorial Genomic Biomarkers Associated with High Response in IgE-Dependent Degranulation in Human Mast Cells
Source: Cells. 2024 Jul 23;13(15):1237. doi: 10.3390/cells13151237 (PMC11311466; doi:10.3390/cells13151237)
Supplement: Supplementary file 1 [file cells-13-01237-s001.zip]

Archive with 1 entries (1 files):
- cells-3090484-supplementary.pdf
